# Supplementary material for: miR-1233-3p Inhibits Angiopoietin-1-Induced Endothelial Cell Survival, Migration, and Differentiation
Source: Cells. 2025 Jan 8;14(2):75. doi: 10.3390/cells14020075 (PMC11763389; doi:10.3390/cells14020075)
Supplement: Supplementary file 1 [file cells-14-00075-s001.zip]

Archive with 1 entries (1 files):
- cells-3351002-supplementary.pdf
